# Supplementary material for: An Analysis of the Trend of Fetal Mortality Rates among Working and Jobless Households in Japan, 1995–2019
Source: Int J Environ Res Public Health. 2021 Apr 30;18(9):4810. doi: 10.3390/ijerph18094810 (PMC8125765; doi:10.3390/ijerph18094810)
Supplement: Supplementary file 1 [file ijerph-18-04810-s001.zip]

Archive with 1 entries (1 files):
- ijerph-1177364-supplementary.pdf
